# Supplementary material for: Clonal evolution in myelodysplastic syndromes
Source: Nat Commun. 2017 Apr 21;8:15099. doi: 10.1038/ncomms15099 (PMC5530598; doi:10.1038/ncomms15099)
Supplement: Supplementary Data 2 — Table containing the results from cytogenetic analysis (karyotyping and FISH) of the eleven investigated MDS patients [file ncomms15099-s3.xlsx]

## Sheet: All UPNs
Supplementary data 2: Results cytogenetic analysis
Patient	Months from BL	Results karyotype analysis and FISH
UPN01*	1.57687	46,X,del(X)(p11),del(5)(q13q33),add(16)(q24)[8]/46,XX[2]
	18.8239	46,X,del(X)(p11),del(5)(q13q33),add(16)(q24)[10]
	29.8292	45,X,del(X)(p11),del(5)(q13q33),add(16)(q24)[1]/46,XX[19]
	32.5887	46,XX[20]
	38.1078	46,XX[20]
	44.4152	46,X,del(X)(p11),del(5)(q13q33),add(16)(q24)[2]/46,XX[8]
	50.1314	46,X,del(X)(p11),del(5)(q13q33),add(16)(q24)[2]/46,XX[8]
	55.5848	46,X,del(X)(p11),del(5)(q13q33),add(16)(q24)[5]/46,XX[5]
	61.1038	46,X,del(X)(p11),del(5)(q15q33),add(16)(q24)[5]/46,XX[5]
	66.6229	46,X,del(X)(p11),del(5)(q13q33),add(16)(q24)[6]/46,XX[4]
	79.5007	46,X,del(X)(p11),del(5)(q13q33),add(16)(q24)[4]/46,XX[6]
	93.7582	46,X,del(X)(p11),del(5)(q13q33),add(16)(q24)[7]
	101.577	46,X,del(X)(p11),del(5)(q13q33),add(16)(q24)[10]
	109.166	46,X,del(X)(p11),del(5)(q13q33),add(16)(q24)[7]/46,XX[3]
	116.163	46,X,del(X)(p11),del(5)(q13q33),add(16)(q24)[10]
	119.054	FISH: del5q31 [175/200]
UPN02	BL	46,XY[20]
	8.08147	46,XY[20]
	38.042	46,XY[20]
	52.8909	47,XY,+del(1)(p11)[2]/46,XY[18]
	60.2497	47,XY,+del(1)(p11)[2]/46,XY[15]
UPN03	BL	46,XY,?del(13)(q33)[4]/46,XY[28]
	87.8121	46,XY[20]
	95.8607	46,XY[20]
UPN04	-2.59527	46,XY[20]
	17.4442	46,XY[20]
	29.1721	46,XY[20]
	47.569	46,XY[20]
	72.0105	46,XY[20]
UPN05	BL	47,XY,+8[5]/46,XY[5]
	23.2589	47,XY,+8[2]/46,XY[18]
	31.3075	46,XY[4] + FISH: no trisomy 8 [200]
	47.7004	FISH: no trisomy 8 [200]
	56.3732	FISH: no trisomy 8 [200]
	78.5151	46,XY[20]
	84.297	46,XY[20]
UPN06	BL	47,XY,+21[7]/46,XY[3]
	16.5572	47,XY,+21[8]/46,XY[2]
	20.0066	47,XY,+21[4]
	57.2602	47,XY,+21[3]/48,XY,+21,+8[7]
	62.5493	47,XY,+21[1]/48,XY,+21,+8[9]
UPN07	BL	46,XY[20]
	35.6439	47,XY,+8[2]/46,XY[8]
	37.6807	47,XY,+8[3]/46,XY[7]
	41.3929	47,XY,+8[3]/46,XY[7]
	42.7727	47,XY,+8[2]/46,XY[8]
	44.1196	47,XY,+8[2]/70~73,XXY,+Y,+2,-3,add(4)(q31),-5,+6,-7,+8,-9,-10,+11,+11,-12,+13,+13, +14,+15,-16,-17,+18,+19,+20,-22,+mar,inc[cp5]/46,XY[3]
UPN08	-1.87254	46,XX,t(1;10)(q32.3;q26.1),del(5)(q13q33)[10]
	3.84363	46,XX,t(1;10)(q32.3;q26.1),del(5)(q13q33)[8]/46,XX[2]
	6.80026	46,XX,t(1;10)(q32.3;q26.1),del(5)(q13q33)[10]
	16.5243	46,XX,t(1;10)(q32.3;q26.1),del(5)(q13q33)[9]/46,XX[1]
	27.5296	46,XX,t(1;10)(q32.3;q26.1),del(5)(q13q33)[10]
	33.9356	46,XX,t(1;10)(q32.3;q26.1),del(5)(q13q33)[1]/46,XX[19]
	39.4875	46,XX[20]
	44.9737	46,XX[20]
	50.3942	46,XX[20]
	56.0118	46,XX[6]
	60.611	46,XX[6] + FISH: no del 5q31 [200]
	67.0499	46,XX[20]
	79.0079	FISH: no del 5q31 or -5 [200]
	98.3246	46,XX[30] + FISH: del 5q31 [7/300], is around cut-off of probe set (2%)
	111.662	46,XX[20] + FISH: no del 5q31 [200]
	126.61	FISH: del 5q31 [7/200], is around cut-off of probe set (2%)
UPN09	BL	46,XX,del(5)(q13q33)[6]/46,XX,del(5)(q13q33),del(9)(q22q32)[4]
	5.81472	FISH: del 5q31 [6/200], is around cut-off of probe set (2%)
	8.47569	46,XX,del(5)(q13q33)[5]/46,XX[15]
	14.2247	46,XX[20]
	20.565	46,XX[20]
	25.8541	46,XX[6] + FISH: no del 5q31 or -5 [200]
	31.6032	46,XX[20]
	36.9908	46,XX,del(5)(q13q33)[3]/46,XX[8]
	53.318	46,XX,del(5)(q13q33)[2]/46,XX[12] + FISH: del 5q31 [7/200], is around cut-off of probe set (2%)
	69.4152	46,XX,del(5)(q13q33)[4]/46,XX[11]
UPN10	BL	46,XX,del(5)(q15q33)[5]/46,XX,del(5)(q15q33),del(13)(q12q14)[4]
	3.12089	46,XX,del(5)(q15q33),del(13)(q12q14)[2]/46,XX[8]
	5.84757	46,XX[20]
	11.3666	46,XX[20]
	17.8055	46,XX[20]
	28.8436	46,XX[20]
	40.2102	46,XX[27]
	48.8502	46,XX[30]
	61.958	FISH: no del 5q31 or -5 [200]
	78.7451	FISH: no del 5q31 or -5 [200]
	84.724	FISH: no del 5q31 or -5 [200]
	92.5427	FISH: del 13q14 [85/200], del 5q31 [73/200]
	111.991	46,XX,trp(1)(q21q32),del(5)(q15q33),del(13)(q12q14)[6]/46,XX,+der(1;13)(q10;q10),del(5)(q15q33),del(13)(q12q14),-13[3]/46,XX[1]
UPN11	BL	46,XY[20]
	8.7385	46,XY[20]
	20.4336	46,XY[20]
* del(X)(p11),add(16)(q24)[8] is possibly t(X;16)(p11;q24)
BL indicates baseline; FISH, fluorescence in situ hybridization
