# Supplementary material for: Clonal evolution in myelodysplastic syndromes
Source: Nat Commun. 2017 Apr 21;8:15099. doi: 10.1038/ncomms15099 (PMC5530598; doi:10.1038/ncomms15099)
Supplement: Supplementary Data 4 — Target specific primer sequences for all PCR reactions [file ncomms15099-s5.xlsx]

## Sheet: All UPNs
Supplementary data 4: Target specific primer sequences
Patient	Mutation	Gene	Sequence of F-primer (5'--> 3')	Sequence of R-primer (5'--> 3')
UPN01	1	CEP89	TTGTGCAGAAACACATCATCCAT	TTCTGGGCAGTTTGAGCAGTT
	2	DOCK5	TTTAACAATGGAAAGTCCAACTGC	CCCAGAACATCCTTACCACAGC
	3	OR14I1	TATCTTGGCTGTGTGGCTCAA	GTGGTGACTGCCATCTGATAGC
	4	PALLD	CCCCAAGCAGTTCATCGC	CTCGGCGTCGGGGACAT
	5	RAD50	GAGATTTCCCTCCTGGAACCA	TACTGGGTGCTAAAACTGTGTGG
	6	RASA1	CTCGGGACAGTGGACGAAG	AAACCACAGATGAAAAGGACAAAGT
	7	RELN	TGCTGCTCAGAAGAATACTATGACCT	CATGACCTGTTCCATTGTGGC
	8	TP53	CTCTTGCTTCTCTTTTCCTATCCTGA	GCTTGCTTACCTCGCTTAGTGC
UPN02	1	CTH	AGAAACATGCCTCCACTGACAC	ATAATAAGACTTACTGCTGCCTTCAAAG
	2	CUEDC1	GAGACCAGGAGAGCCGCTG	CAGCATCACCTCCCTTCTTCAG
	3	CUX1	CAAAAGCCATACCCGTCACC	GACAGATCAGCCCCTTCCC
	4	EZH2	CGCACTTCCTCCTGAATGTACC	AAAAGCGTATGAAAGGAGTGTAAGC
	5	HCFC2	TATCCCTCCAGGCTGTGCTG	CTCATATAACTCATTGCTGTATCTTCCA
	6	LMF2	CTACCTGCAAGGAGGACGCT	CGTGTCCAGCCCCAGTCT
	7	LRRC17	TCTTGTGGCTCAGAGATAACCCTT	CACAGACCATCCTTTGTATTCTTCAG
	8	MAST2	TGTTTCTTTCTTGCTTTTCTTCCC	GCAGCACGCTGTCTGGAGT
	9	MYH1	CTCACTCAGCACAGAACTATTTAAGATTAA	TCAGAAATCTCCTCTGTTGGTGAA
	10	MYO1B	TGGTACAGTTCAGACAGGACAAAGTA	AACCAAATTGCACTATTACAAAGGAA
	11	ODZ2_1	ACCCGCCTGAAAGCAATG	CCCATACTTGTAGAACACCTGGC
	12	ODZ2_2	GCGGGTGGAGTGTCCAGT	AGTGATTGTAGACATGGGTGATGC
	13	PARD6B	GCATCGTAGGGTACGTCTTTACAA	TCCTGTACTTTGAGCCAGACCTC
	14	SEC14L2	CCAGAACTGCCTGAATGTCTGTC	CTGTTTCATCTTCTCTTCTGAGGC
	15	SF3B1	TGCTGGTCTGGCTACTATGATCTC	AAGAAGGGCAATAAAGAAGGAATG
	16	TET2	CGTAACTTCGGGGTAAGCCAAG	AAAAACTGGTGAAATCTTTAACTGCAT
	17	TSPAN17	CCCTGTTCCTGGCTATCGG	CGAGAGAACGCCCTGTGC
	18	WDR90	AGTGCTGAAGTTTCCCCACTGTG	CATCGGTGGAGAAGGCAACA
UPN03	1	ASXL1	GGCTCTCGTTTCTAACAGTTCTTTG	GCAGCTTTCTCCCACTCCTCT
	2	C20orf195	CTGGACCAGGAGGAGGCA	GGTGCTTGGGCAGGACCT
	3	COPB2	GATATATGTGTGAAGATTGGGGAGATT	TGGCAGCCGTCCAGTTCTA
	4	DLGAP1	AAGGGCAGCGTCAACGG	GGGCGTGGTAGATGCACAT
	5	EZH2	GTGGATGCAACCCGCAAG	GACTGAAAAGGGAGTTCCAATTCTC
	6	HRH2	GCAACTCCCACAAAACTTCTCTG	TGACTTCTGTCCCACTCCACAC
	7	PCDHB14	TGAATCTGCACACTATTCTGTGGC	TTCCCAGTCAGCAAATCAAGG
	8	RFC3	GCGTTGTGGGGAGGACG	CGCAGACTCACCAGGTTCC
	9	SF3B1	CTTAGGTAATGTTGGGGCATAGTTA	AGTTGCTGCTTCAGCCAAGG
	10	WDR67	TTAGCCATCCTTGGTGATTGTAACT	CCATTTCAGAAGAGTCATTTAATTGTG
	11	ZC3H18	AAGTCTCCCAAGAAGAAACTCGG	TGACCCAGTGAGGTACATGGTG
	12+13	ZNF609	GTGACTCCCCGACCAGTGAC	CCTTTGCTATTGGCTCCTGC
UPN04	1	CLCN6	CACAGAAATCCAGCATCCTCAC	CCTCAGAGGCGATGTGCTC
	2	CLK2	CTCTTCTCAGCCTCTGTGTCCA	CTTTGAGGAAATCGAAGGTGCT
	3	EPHA8	ACCACGAACCAGGCAGGTAG	TGTGTTCCACTTTTCTAAAGGCAA
	4	KAT6A	GATGCTAATATGCAGAAGAGTAGGGA	GTCGTCCTCAGACCCAGCC
	5	KIF2B	CACATGATCGAAGAGTATCGCAG	ACGGTGATGATATCCAGGTCCTT
	6	LEF1	CTTCAAGGACGAGGGCGA	TCACCAAGGAAGACTTGATGTCAG
	7	PFDN6	TCCCATCCCTCCATCAGGA	TGATATAGTCCAGCCTCTTCCCTAC
	8	TET2_1	AATAACATCCAGGGAACCACAAAG	TGAAGTAAGCACCATTCATTTCATT
	9	TET2_2	ATGCTAATGGTCAGGAAAAGCAG	CCATGAGTTGGAGCCACGG
	10	THSD4	GGGACCATGTTCACCTACAAGC	AGTGACAAGATTCAAAATCCAAAGAA
	11	UGT3A2	CTACTGAAAGCAGAGTTGTGGTTCA	CCACCAACTATGCACTGAAGGC
	12	ZRSR2	CGATGGTATGCAGGACGACAG	ATGCCTCACCACTTGAAAATACTG
UPN05	1	ALDH1B1	CTGGCTGGGCTGACAAGTG	CACCTTCATAACCACAGTGTTGC
	2	BCOR	CGGAAGCACGGAGACTTATTGT	TCTCCATGTCCCTCCCCTC
	3	CSMD1	GCTGCATGGACGGTTACCAG	CGGAACAAATTCTGCTGTAGAACTTA
	4	DNMT3A	TCACGTTGCCTTTATCCTCCC	AGGGTTGACGATGGAGAGGTC
	5	DSCAM	TCCCGAAATTGAGATCAAAGATG	GCTGGAGGAAGTAAAGAACTTACCTG
	6	FAM123C	AAAAGCCTGCCCTCCCCA	GCTCGCTGTCCAACAGGTC
	7	FLT3 *	GCAATTTAGGTATGAAAGCCAGC	CTTTCAGCATTTTGACGGCAACC
	8	IVNS1ABP	TTACATAGGAGTGTGTGCTCTGAATG	CAACTTTGTTACAGGATCAAATACATCAC
	9	KRAS	AAACCTGTCTCTTGGATATTCTCGAC	GGCAAATACACAAAGAAAGCCCT
	10	MRGPRE	CTGGGCTCATCCTCCTCA	AAGTAGACGACGGGCTTGGC
	11	OR5K3	TGTTAGAGAACTTCTTTTCTGAGGACA	AATGCAGAGTGTCTTGGACATCAT
	12	PCNX	GAAGAAAGAGTGCTGTGCAGG	CCCCACTGTTGGTACTCGCT
	13	PKHD1	AACAGGTGTTAAAGGTGCCAAAC	CTGACACTCAGTACCTCAAAGGTGA
	14	PPP1R3A	GTACTCCAGAAAGCATGTCTGCTAGA	AATGTGAATCATCATTTCTCCCTTC
	15	SETBP1	TGAGCGAGTCCCACAGTGAG	GAGTACCTCCTTCGGGATTCTGA
	16	SMARCC1	GAAAGTCTGTTCTTTTCATCCTCAGA	TGTGTCTATTACCTGATGTCGTTTGA
	17	SMCHD1	CCTCTCCCCTTCTCTCCTACTCC	AATACCTGAAATAGAAGCAGCCATCT
	18	U2AF1	CCCAGCAAAATAATCAGCTCTCA	TGGCTAAACGTCGGTTTATTGTG
	19	ZNF263	TGAGTGATGTGGGTTGGTTCC	CCATTGGCTCCAGCTTGAA
	20	ZNF622	TTATGCGAGAGCGAGACATGC	GCAGACTCTCAGAATCTCACTTGG
UPN06	1	ASXL2	CGAGCACTTTGCCAGCAGC	TTTCAACTTTGGTGAGAGGTTTAGG
	2	BEND6	CCCTCTGGAGAGCAACAAACA	CAAAGAACAATAAGGCGGGTATTAC
	3	CACNA2D3	GCTGTGCTGATAAATGAAAGGGAC	CTTAGACTGATGTTCACAGGCAA
	4	DPF2	CCTGAGGCACATCAGTTATTCAGT	TGGGCAACTTACCTTCAGGG
	5	NRAS	CAAGTGGTTATAGATGGTGAAACCTG	GGCAAATACACAGAGGAAGCCT
	6	PTPN21	GGCTAGTTGATGGGGAGTGCT	TGTTGATTACTTGAGGCGTTCCT
	7	RUNX1	TCCGCTCCGTTCTCTTGC	CGGCAGGTAGGTGTGGTAGC
	8	SSTR5	GCCGTGCTGGGCTTCTT	CAACATCCCGCAAACACCA
	9	UBR5	AATTCTCTAGGCAATGAGGAAAGG	TCAGAAAATGCTGACTGACCTATCTAT
	10	ZNF536	CAAAGACAGCAGCAGCGATG	CCTGGGCTTGGAGAAGACC
UPN07	1	C6orf52	GCCCAACCAGAGAGTTCTGC	AGCAAATAGAACAGTAACAGCTTTCCT
	2	CALY	TCTTGGGTCCCTGCCAGC	CTGTCCTGAGTCCCCACAGTG
	3	CEACAM20	TGTCTCCCTCGCTTGCTTTC	CCAGTGGATGGTAATGTTGACG
	4	CLUL1	TTTATTCCATTTCTGTCCCCTACTCT	TGGCTGAACACATCCTCCATT
	5	DAB2	CCACCCCTAATCCTGATCCTTT	TGACCAAAGTAGTCAACATCACCAT
	6	DUSP12	CTCAATTTGACATTAACTGAATTTATCTGA	CTACACTTGTAGAGAACCTCATCTTTCAA
	7	EZH2	TATATGGGAGATGAAGTTTTAGATCAGG	TTTAGCCCCTTTTTCCAAGAGAA
	8	FZD2	CTACGCCACGCTGGAGC	CTGTGAGAAGAACATGGAACCATC
	9	GMIP	ACTCTCCTGATCCTCTGTGGACA	GGCACGGTGTTCTATCTCAGC
	10	HMGXB3	AGAGGAGGAGGGTGAGGAAGAG	AGTCCCAGCAGTCAGAGGC
	11	KCNN3	ACAGCCGCAGAATAAAGTGAGAC	ACGTGTGTGGTAGGCGATGAT
	12	KIAA1429	AGGAGTTAATGAAAAACTCACAATCTCA	GCAGCAGCTCTGAAAGGAGTATG
	13	METTL2A	GGCTCCTACCCTGAAGGTGC	GAAGGGGCAGAGTGATTACCAG
	14	MN1	GGAAGTCATCATCCCCACCA	TCATAGCCCTCGGCGAAG
	15	MYO18B	CCAATGTCCACAGCAAGACCT	AGAGGAAGCAGGTTCTAATCTCTCTG
	16	NRAS	AACTGGTGGTGGTTGGAGCA	CAGGATCAGGTCAGCGGG
	17	PTAR1	GGAGAAAGAAGAACCTTTGGGAA	ACTGTCTATCACAGTTTGGCTAATCAA
	18	REXO4	GGTTTTGGAAAAGCAAGGCG	CGTTCTGCGGGAATGAGC
	19	RRAS	AGACACACAAGCTGGTGGTCG	CCAAGGGCTCAGTTCTGGG
	20	TACC2	AATCAAGTTGTCTGTGTGGCAGCAGG	TTCTTCTACAGCAATAGGAATCTGAGC
	21	TET2_1	GCAGTGGAGAGCTACAGGACAA	CAGTGATGCCTCATTACGTTTTAGA
	22	TET2_2	CAGACAGCGAGCAGAGCTTTC	GGGTGATTCCTATTGGGATTCTTT
	23	TNRC6A	GTCGTTTCTTTGCACAAAGCCAG	CCAGCACCATTCCAGTGATTG
	24	TRIM3	AGCTTTGCAGAGCAGGCACT	GCTGTGCATTCTCATGTGGC
	25	TSSK1B	AGCTGGAGCCTGAGGGAGAG	GACTGCCTGGACATTTGCA
	26	ZNF175	TCATACAGGGGAGAAACCTTATGAA	ATGCTGAGTATTGACTTCTGGTTGA
	27	ZRSR2	GGGAATGTTAGCCTGGACAAACA	CAAGCAGAATACTTACGACTGGTACTG
UPN08	1	CSNK1A1	CCAGCCTCCATCTTCGTCTC	ATTACCTCGCCGTTGGTGAT
	2	FGFR3	CTGGGAGTCTCAGGACAGCC	AGAGCTCCTCCACAGGGATGC
	3	L1CAM	GGGTGTCTTCCTGGACGG	AAGTGGGCGTGGCAGATGTA
	4	LRRC28	ACCTGAAAGGCTTGCCATCTT	CCTGGTTTAGCATATCATCAAGGG
	5	MAGEA6	TGTCGTCGGAAATTGGCAGTAC	GGCAGGTGGCAAAGATGTACAC
	6	MAP2K3	GGTCTTACTGCTCTGTCGTTTTTG	GGGCACTGACCTCTGTGGAT
	7	SDK2	CTGAGCGGCAGCCTCATG	AGCTCATGCCTCTTCCTTCTTC
	8	SRCAP	CTCACACGCTGACTTTGGCTC	AGGGAAGATGCCTGGGAAGC
	9	YLPM1	TGGTTGGTATAGGTAGAGATGGAAG	AAGAGACACTGTTCAAAGTGGTTGG
	10	ZNF141	TTTACCACATCCTCACACTTTGCTA	TAAGGGTTGTGAACCTATTAAAGGC
UPN09	1	ABCC8	ATCCCAAGAGTTCCTTGCCAAT	TGCTCCTCTCAAGTTAATTCCAGTTT
	2	AMIGO2	GAAGGTTCAAGCTGGCAGAACT	GGGTTTCCATGAAGGTAGATGC
	3	BRAT1	CACGTTGAAGAGTCCTTGTGCTC	GGGGTCTCTCTCCAGCAGACA
	4	C12orf51	TGGAGACGGACCAGCACAT	GGCAGGTGAACGGGATGC
	5	C19orf38	AAACGCAGAGAGAGATGCCCT	GCAAGGTGGACAGAGGATGG
	6	CHRM2	TCATCAGCTTTGACAGGTACTTCTG	CCTCCACAGTTCTCACCCCTAC
	7	DDI2	GCATAATTTTTCTGCATGGTGTTT	GAAAGGTGGTCTGGGAGCC
	8	EIF3L	GACCTCACAGAGCAGGAGTTCC	CCAGGGGACAGGCATACCT
	9	ERMP1	GTGTGGACTTGGCATCACTTTG	ACCATGAGAGAGACTGTCCAATAAGA
	10	FAM134A	GCCATTACAGACTCAGAGCTGTCA	CTCCCCATACCCTCGGAGA
	11	ITIH6	GCTGAACCATAGCAACCAGGAG	AAAGTCAGCATCATCCCCAAAG
	12	JAG2	GGTTCTGCGATGAGTGTGTCC	CCCCCTACCACTACCTTTGTCAC
	13	TRIM49B	ATTTGCTGGTAAAGTAACTTCTTGATAGAC	ATACACATGCTTCTCAAAATTTCACAT
	14	NCKAP5	TCATCTCAGGTCAGCAGTTCCTC	GGCGAGTTTTCAGTCCTTTCTC
	15	NXF3	GGGTGGGGAGGTGTCCTTC	GCTGTGGGCACTAGGGTGAAC
	16	PRDM10	CTACATAGACAGGTTTCTGGGCG	TGATAGAGCATAAATTACCTTGAGGTG
	17	TMPRSS11B	GCACGGCATATCTTCCCAAA	GATTTATAGCAAGGATGAAAACTGAAAA
	18	TRIM77P	GTTCCTGGATTATGAATGTGGGA	CCTGTCCCTGATTATTTAGATCCG
UPN10	1	CALR *	CCTGCAGGCAGCAGAGAAAC	ACAGAGACATTATTTGGCGCG
	2	CHD4	CGGGTGCTCAGCAGTTCTG	GCTCACCTGAATGTCATTATGGG
	3	CUX1	ATGCTGTCCCGACCGAAG	GGCAGGACCCCCATTACC
	4	FRMD8	CGGAGGCTGACCCCAGTC	GGGGCAGTACCTTCTCTCTGCTA
	5	GFRAL	ATTTCAGTCAAAATGCTGGCAG	TCTATGTAAGCAGCTTTGCAGTCA
	6	JAK2	TGAAGCAGCAAGTATGATGAGCA	GCTCTGAGAAAGGCATTAGAAAGC
	7	LRRC34	GTGGAATTATTGGTTTCAGGTTGTC	TGTTTCCCCAAATGTAGATATGAGAG
	8	MLL2	CTTCAAGGACAAGACCATGCTG	TCACCTCGTCCCGCTCAA
	9	OCA2	TATGGCAGCTTCTCTGAGCGT	CTAACTGTTGCTTTGGGCTGAAC
	10	PKHD1	GTCAGTCTATATTGACCAGCAGACCT	GACTCCTATGTGATACCAAAGTCCATC
	11	PRMT7	TCAAGGCTAACCACTTGGAAGATAA	TCCAGGGACAGGGTGGG
	12	PRPS1L1	GGACCTACATGCTTCTCAAATTCAG	GGCGAGACAATAATGCAGTTCTT
	13	RSU1	TGTCCTTTCTCTGTCTTTGCAGC	CGATGCCAATCCCTTCCTTAT
	14	RUNDC3A	CCTCACTACATGGACCCTCTCC	GCTCACACAGTTGTTGGGCA
	15	SLC25A1	GCGGCTTGCAGATCCTGA	CCAGATACTGAAGTGAGAGGCACA
	16	ZNF283	GGGATCACTGAGGCACACCT	CACACGCCCTAAAAATCACAGTATT
	17	ZNF8	CAAGGAGCAGAATAACTTGAAGCAG	GAATGGATTTGGGCTTGAACTC
UPN11	1	ADAMTS19	ACAAAAACAGAATGTATGAATGGAAGA	CTGCCTATATACACGGTGTGGGT
	2	ARHGAP36	CAGGTGCCTCCCCATATTCA	TGGATCTTCCTCAAGTTCCTGC
	3	ASXL1	GATGAGGGAGGTGGCAGAGG	GATAAGGCGGCAGTAGTTGTGTTC
	4	CDC42SE1	AGTGAGGAGTGGGTTGTCCAA	CAGCACACAGTAACTGACTGCTCTT
	5	CHMP7	GTCTGTATCAGAACTCGCCCCTC	GGACTGTGACCCTCTTCTCCTTC
	6	CREBBP	AAAGAGCCCCCAGGAGTCAC	TCTTGCGTTTGCAGCCC
	7	ESPL1	CGTGGTTGCCCCAGGTAGT	CAGTTGTCAGTCAGTTCTTCCTCAG
	8	JAG2	TCCCTGGAGGCGGAGAAGT	AGACGGCATGGCTCCCAC
	9	LRP6	GAAGTGAACGTACTACCTTAGTTCCAAA	CCAATGATAAATAGCAGCCACTGA
	10	LRRC7	GGATTGTTGGTGTTCCCCTG	GGGTTCTGGTCCAATTCTGC
	11	LYST	AGAGTACTTTTTGTTGTGGTTTTTATCTCA	TGGAGACCTTCTTCTGTACCTGTTTAA
	12	MERTK	CCCAGGTGACCTCTGTCGAAT	CCTTCCCATCTTTCCACCAA
	13	MUC16	CTGCATCCACATCTGCTGCTA	GGGACTTCAGAGCTGATACTTGC
	14	NRAS	AACTGGTGGTGGTTGGAGCA	CAGGATCAGGTCAGCGGG
	15	NT5E	GCCACTAGCATCTCAAATATCAGGA	CTACAGTCCATAAATATAATGCCAAGC
	16	PTPRS	GTCCTTCTCCGCTGGCTG	GGCTCGCACTTGGAGGTCAT
	17	RIPK4	GGGGACACCAGCAAACTGAT	ATTGTTGAGCAGCAGCCACTT
	18	RUNX1	CCCACCCCACTTTACATATAATTGA	AGGTGAAATGGGCGTTGC
	19	SCCPDH	ATTGTCGGGAACTCAAAGGTTATT	AAACAAAAATATCCCACACTGAATAGAA
	20	SMTNL2	GCCTCGTCCTGTGAGCCTC	GGCAGCAGACATGGGTGATA
	21	UTF1	GAAGACCCCGACTCGCC	CAGGGACACTGTCTGGTCGAA
	22	U2AF1	CCCAGCAAAATAATCAGCTCTCAT	CTGTCTTTGAAAAGAACATGAAGTTTTTAT
UPN indicates unique patient number
* Gene analyzed by fragment length analysis instead of targeted deep sequencing
